# Supplementary material for: The Design of 3D-Printed Polylactic Acid–Bioglass Composite Scaffold: A Potential Implant Material for Bone Tissue Engineering
Source: Molecules. 2022 Oct 25;27(21):7214. doi: 10.3390/molecules27217214 (PMC9656948; doi:10.3390/molecules27217214)
Supplement: Supplementary file 1 [file molecules-27-07214-s001.zip]

Archive with 7 entries (6 files):
- Electronic Supplementary Information.pdf
- Video S1.SI-1_BioGlas_CubeUnif_8mu_3Dmovie.mpg
- Video S2.SI-2_BioGlas_CubeUnif_8mu_YZ-slice_movie.mov
- __MACOSX/
- __MACOSX/._Electronic Supplementary Information.pdf
- __MACOSX/._SI-1_BioGlas_CubeUnif_8mu_3Dmovie.mpg
- __MACOSX/._SI-2_BioGlas_CubeUnif_8mu_YZ-slice_movie.mov
